# Supplementary material for: Multidimensional competition of nematodes affects plastic traits in a beetle ecosystem
Source: Front Cell Dev Biol. 2022 Aug 24;10:985831. doi: 10.3389/fcell.2022.985831 (PMC9449363; doi:10.3389/fcell.2022.985831)
Supplement: Supplementary file 1 [file DataSheet4.CSV]

species	replicate	timepoint	nr.dauers
Ppa	1	1d	0
Ppa	1	4d	0
Ppa	1	1w	0
Ppa	1	2w	14
Ppa	1	4w	89
Ppa	1	6w	208
Ppa	1	8w	246
Ppa	2	1d	0
Ppa	2	4d	0
Ppa	2	1w	6
Ppa	2	2w	20
Ppa	2	4w	103
Ppa	2	6w	85
Ppa	2	8w	204
Ppa	3	1d	0
Ppa	3	4d	0
Ppa	3	1w	0
Ppa	3	2w	22
Ppa	3	4w	70
Ppa	3	6w	233
Ppa	3	8w	NA
Pma	1	1d	0
Pma	1	4d	5
Pma	1	1w	13
Pma	1	2w	30
Pma	1	4w	202
Pma	1	6w	335
Pma	1	8w	270
Pma	2	1d	0
Pma	2	4d	2
Pma	2	1w	22
Pma	2	2w	44
Pma	2	4w	249
Pma	2	6w	288
Pma	2	8w	380
Pma	3	1d	0
Pma	3	4d	5
Pma	3	1w	12
Pma	3	2w	21
Pma	3	4w	189
Pma	3	6w	313
Pma	3	8w	NA
Acro	1	1d	0
Acro	1	4d	5
Acro	1	1w	16
Acro	1	2w	20
Acro	1	4w	155
Acro	1	6w	189
Acro	1	8w	224
Acro	2	1d	0
Acro	2	4d	0
Acro	2	1w	3
Acro	2	2w	9
Acro	2	4w	170
Acro	2	6w	215
Acro	2	8w	200
Acro	3	1d	0
Acro	3	4d	0
Acro	3	1w	11
Acro	3	2w	10
Acro	3	4w	193
Acro	3	6w	210
Acro	3	8w	NA
