# Supplementary material for: Multidimensional competition of nematodes affects plastic traits in a beetle ecosystem
Source: Front Cell Dev Biol. 2022 Aug 24;10:985831. doi: 10.3389/fcell.2022.985831 (PMC9449363; doi:10.3389/fcell.2022.985831)
Supplement: Supplementary file 2 [file DataSheet6.CSV]

stage	replicate	timepoint	nr.worms
dauer	1	1d	3
dauer	1	4d	14
dauer	1	1w	11
dauer	1	2w	11
dauer	1	4w	156
dauer	1	6w	116
dauer	1	8w	23
dauer	2	1d	8
dauer	2	4d	20
dauer	2	1w	7
dauer	2	2w	23
dauer	2	4w	146
dauer	2	6w	84
dauer	2	8w	24
dauer	3	1d	2
dauer	3	4d	18
dauer	3	1w	9
dauer	3	2w	18
dauer	3	4w	151
dauer	3	6w	110
dauer	3	8w	NA
feeding	1	1d	0
feeding	1	4d	5
feeding	1	1w	2
feeding	1	2w	67
feeding	1	4w	61
feeding	1	6w	14
feeding	1	8w	6
feeding	2	1d	0
feeding	2	4d	4
feeding	2	1w	23
feeding	2	2w	119
feeding	2	4w	76
feeding	2	6w	19
feeding	2	8w	2
feeding	3	1d	0
feeding	3	4d	5
feeding	3	1w	17
feeding	3	2w	109
feeding	3	4w	52
feeding	3	6w	18
feeding	3	8w	NA
