# Supplementary material for: Multidimensional competition of nematodes affects plastic traits in a beetle ecosystem
Source: Front Cell Dev Biol. 2022 Aug 24;10:985831. doi: 10.3389/fcell.2022.985831 (PMC9449363; doi:10.3389/fcell.2022.985831)
Supplement: Supplementary file 3 [file DataSheet3.CSV]

species	replicate	timepoint	nr.dauers
Ppa	1	1d	0
Ppa	1	4d	24
Ppa	1	1w	59
Ppa	1	2w	112
Ppa	1	4w	560
Ppa	1	6w	593
Ppa	1	8w	644
Ppa	2	1d	0
Ppa	2	4d	14
Ppa	2	1w	36
Ppa	2	2w	145
Ppa	2	4w	532
Ppa	2	6w	614
Ppa	2	8w	570
Ppa	3	1d	0
Ppa	3	4d	20
Ppa	3	1w	51
Ppa	3	2w	99
Ppa	3	4w	549
Ppa	3	6w	628
Ppa	3	8w	NA
Pma	1	1d	5
Pma	1	4d	0
Pma	1	1w	29
Pma	1	2w	118
Pma	1	4w	383
Pma	1	6w	440
Pma	1	8w	374
Pma	2	1d	0
Pma	2	4d	9
Pma	2	1w	42
Pma	2	2w	155
Pma	2	4w	346
Pma	2	6w	416
Pma	2	8w	482
Pma	3	1d	0
Pma	3	4d	13
Pma	3	1w	40
Pma	3	2w	174
Pma	3	4w	359
Pma	3	6w	387
Pma	3	8w	NA
Acro	1	1d	0
Acro	1	4d	0
Acro	1	1w	0
Acro	1	2w	0
Acro	1	4w	0
Acro	1	6w	33
Acro	1	8w	19
Acro	2	1d	0
Acro	2	4d	0
Acro	2	1w	0
Acro	2	2w	0
Acro	2	4w	4
Acro	2	6w	15
Acro	2	8w	47
Acro	3	1d	0
Acro	3	4d	0
Acro	3	1w	0
Acro	3	2w	0
Acro	3	4w	0
Acro	3	6w	26
Acro	3	8w	NA
