# Supplementary material for: Multidimensional competition of nematodes affects plastic traits in a beetle ecosystem
Source: Front Cell Dev Biol. 2022 Aug 24;10:985831. doi: 10.3389/fcell.2022.985831 (PMC9449363; doi:10.3389/fcell.2022.985831)
Supplement: Supplementary file 5 [file DataSheet8.CSV]

species	replicate	timepoint	nr.dauers
Ppa	1	1d	1
Ppa	1	4d	0
Ppa	1	1w	0
Ppa	1	2w	0
Ppa	1	4w	26
Ppa	1	6w	31
Ppa	1	8w	6
Ppa	2	1d	1
Ppa	2	4d	0
Ppa	2	1w	0
Ppa	2	2w	0
Ppa	2	4w	19
Ppa	2	6w	15
Ppa	2	8w	4
Ppa	3	1d	0
Ppa	3	4d	0
Ppa	3	1w	0
Ppa	3	2w	0
Ppa	3	4w	32
Ppa	3	6w	20
Ppa	3	8w	NA
Pma	1	1d	0
Pma	1	4d	6
Pma	1	1w	5
Pma	1	2w	11
Pma	1	4w	108
Pma	1	6w	45
Pma	1	8w	9
Pma	2	1d	4
Pma	2	4d	9
Pma	2	1w	5
Pma	2	2w	18
Pma	2	4w	89
Pma	2	6w	41
Pma	2	8w	13
Pma	3	1d	2
Pma	3	4d	6
Pma	3	1w	7
Pma	3	2w	17
Pma	3	4w	75
Pma	3	6w	59
Pma	3	8w	NA
Acro	1	1d	2
Acro	1	4d	8
Acro	1	1w	6
Acro	1	2w	0
Acro	1	4w	22
Acro	1	6w	40
Acro	1	8w	8
Acro	2	1d	3
Acro	2	4d	11
Acro	2	1w	2
Acro	2	2w	5
Acro	2	4w	39
Acro	2	6w	28
Acro	2	8w	7
Acro	3	1d	0
Acro	3	4d	12
Acro	3	1w	2
Acro	3	2w	1
Acro	3	4w	44
Acro	3	6w	31
Acro	3	8w	NA
