# Supplementary material for: Multidimensional competition of nematodes affects plastic traits in a beetle ecosystem
Source: Front Cell Dev Biol. 2022 Aug 24;10:985831. doi: 10.3389/fcell.2022.985831 (PMC9449363; doi:10.3389/fcell.2022.985831)
Supplement: Supplementary file 6 [file DataSheet9.CSV]

species	replicate	timepoint	nr.MS
Ppa	1	1d	2
Ppa	1	4d	7
Ppa	1	1w	72
Ppa	1	2w	215
Ppa	1	4w	22
Ppa	1	6w	7
Ppa	1	8w	0
Ppa	2	1d	5
Ppa	2	4d	14
Ppa	2	1w	89
Ppa	2	2w	244
Ppa	2	4w	14
Ppa	2	6w	4
Ppa	2	8w	0
Ppa	3	1d	4
Ppa	3	4d	8
Ppa	3	1w	74
Ppa	3	2w	203
Ppa	3	4w	23
Ppa	3	6w	2
Ppa	3	8w	NA
Pma	1	1d	0
Pma	1	4d	24
Pma	1	1w	39
Pma	1	2w	140
Pma	1	4w	22
Pma	1	6w	11
Pma	1	8w	3
Pma	2	1d	0
Pma	2	4d	19
Pma	2	1w	56
Pma	2	2w	115
Pma	2	4w	30
Pma	2	6w	10
Pma	2	8w	0
Pma	3	1d	0
Pma	3	4d	16
Pma	3	1w	40
Pma	3	2w	128
Pma	3	4w	25
Pma	3	6w	24
Pma	3	8w	NA
Acro	1	1d	0
Acro	1	4d	0
Acro	1	1w	0
Acro	1	2w	0
Acro	1	4w	7
Acro	1	6w	24
Acro	1	8w	12
Acro	2	1d	0
Acro	2	4d	0
Acro	2	1w	0
Acro	2	2w	0
Acro	2	4w	6
Acro	2	6w	15
Acro	2	8w	7
Acro	3	1d	0
Acro	3	4d	0
Acro	3	1w	0
Acro	3	2w	1
Acro	3	4w	4
Acro	3	6w	14
Acro	3	8w	NA
