# Supplementary material for: Multidimensional competition of nematodes affects plastic traits in a beetle ecosystem
Source: Front Cell Dev Biol. 2022 Aug 24;10:985831. doi: 10.3389/fcell.2022.985831 (PMC9449363; doi:10.3389/fcell.2022.985831)
Supplement: Supplementary file 7 [file DataSheet7.CSV]

species	replicate	timepoint	nr.dauers
Ppa	1	1d	8
Ppa	1	4d	0
Ppa	1	1w	0
Ppa	1	2w	17
Ppa	1	4w	52
Ppa	1	6w	38
Ppa	1	8w	4
Ppa	2	1d	5
Ppa	2	4d	0
Ppa	2	1w	0
Ppa	2	2w	12
Ppa	2	4w	39
Ppa	2	6w	44
Ppa	2	8w	5
Ppa	3	1d	6
Ppa	3	4d	0
Ppa	3	1w	0
Ppa	3	2w	9
Ppa	3	4w	44
Ppa	3	6w	38
Ppa	3	8w	NA
Pma	1	1d	12
Pma	1	4d	7
Pma	1	1w	19
Pma	1	2w	101
Pma	1	4w	120
Pma	1	6w	58
Pma	1	8w	13
Pma	2	1d	10
Pma	2	4d	13
Pma	2	1w	13
Pma	2	2w	83
Pma	2	4w	133
Pma	2	6w	47
Pma	2	8w	16
Pma	3	1d	5
Pma	3	4d	11
Pma	3	1w	9
Pma	3	2w	76
Pma	3	4w	126
Pma	3	6w	45
Pma	3	8w	NA
Acro	1	1d	0
Acro	1	4d	2
Acro	1	1w	6
Acro	1	2w	8
Acro	1	4w	7
Acro	1	6w	0
Acro	1	8w	0
Acro	2	1d	0
Acro	2	4d	3
Acro	2	1w	10
Acro	2	2w	11
Acro	2	4w	4
Acro	2	6w	0
Acro	2	8w	0
Acro	3	1d	0
Acro	3	4d	3
Acro	3	1w	6
Acro	3	2w	15
Acro	3	4w	8
Acro	3	6w	0
Acro	3	8w	NA
