# Supplementary material for: Multidimensional competition of nematodes affects plastic traits in a beetle ecosystem
Source: Front Cell Dev Biol. 2022 Aug 24;10:985831. doi: 10.3389/fcell.2022.985831 (PMC9449363; doi:10.3389/fcell.2022.985831)
Supplement: Supplementary file 8 [file DataSheet5.CSV]

stage	replicate	timepoint	nr.worms
dauer	1	1d	20
dauer	1	4d	9
dauer	1	1w	25
dauer	1	2w	126
dauer	1	4w	179
dauer	1	6w	96
dauer	1	8w	17
dauer	2	1d	15
dauer	2	4d	16
dauer	2	1w	23
dauer	2	2w	106
dauer	2	4w	176
dauer	2	6w	91
dauer	2	8w	21
dauer	3	1d	11
dauer	3	4d	14
dauer	3	1w	15
dauer	3	2w	100
dauer	3	4w	178
dauer	3	6w	83
dauer	3	8w	NA
feeding	1	1d	2
feeding	1	4d	31
feeding	1	1w	111
feeding	1	2w	355
feeding	1	4w	51
feeding	1	6w	42
feeding	1	8w	15
feeding	2	1d	5
feeding	2	4d	33
feeding	2	1w	145
feeding	2	2w	359
feeding	2	4w	50
feeding	2	6w	29
feeding	2	8w	7
feeding	3	1d	4
feeding	3	4d	24
feeding	3	1w	114
feeding	3	2w	332
feeding	3	4w	52
feeding	3	6w	40
feeding	3	8w	NA
