# Supplementary material for: Multidimensional competition of nematodes affects plastic traits in a beetle ecosystem
Source: Front Cell Dev Biol. 2022 Aug 24;10:985831. doi: 10.3389/fcell.2022.985831 (PMC9449363; doi:10.3389/fcell.2022.985831)
Supplement: Supplementary file 9 [file DataSheet1.CSV]

species	timepoint	percent_Eu
Ppa	4d	90
Ppa	1w	88
Ppa	2w	82.22
Ppa	4w	90
Ppa	6w	100
Ppa	8w	NA
Pma	4d	0
Pma	1w	3.03
Pma	2w	5.26
Pma	4w	24.32
Pma	6w	38.89
Pma	8w	100
