# Supplementary material for: Multidimensional competition of nematodes affects plastic traits in a beetle ecosystem
Source: Front Cell Dev Biol. 2022 Aug 24;10:985831. doi: 10.3389/fcell.2022.985831 (PMC9449363; doi:10.3389/fcell.2022.985831)
Supplement: Supplementary file 10 [file DataSheet2.CSV]

species	timepoint	percent_Eu
Ppa	4d	100
Ppa	1w	100
Ppa	2w	71.4285714
Ppa	4w	70.3703704
Ppa	6w	80
Ppa	8w	100
Pma	4d	0
Pma	1w	37.5
Pma	2w	65.2173913
Pma	4w	33.3333333
Pma	6w	38.89
Pma	8w	33.3333333
