# Supplementary material for: Multidimensional competition of nematodes affects plastic traits in a beetle ecosystem
Source: Front Cell Dev Biol. 2022 Aug 24;10:985831. doi: 10.3389/fcell.2022.985831 (PMC9449363; doi:10.3389/fcell.2022.985831)
Supplement: Supplementary file 11 [file DataSheet10.CSV]

species	replicate	timepoint	nr.MS
Ppa	1	1d	0
Ppa	1	4d	0
Ppa	1	1w	2
Ppa	1	2w	15
Ppa	1	4w	22
Ppa	1	6w	2
Ppa	1	8w	1
Ppa	2	1d	0
Ppa	2	4d	1
Ppa	2	1w	8
Ppa	2	2w	33
Ppa	2	4w	27
Ppa	2	6w	10
Ppa	2	8w	0
Ppa	3	1d	0
Ppa	3	4d	1
Ppa	3	1w	6
Ppa	3	2w	22
Ppa	3	4w	11
Ppa	3	6w	4
Ppa	3	8w	NA
Pma	1	1d	0
Pma	1	4d	0
Pma	1	1w	0
Pma	1	2w	14
Pma	1	4w	22
Pma	1	6w	10
Pma	1	8w	5
Pma	2	1d	0
Pma	2	4d	3
Pma	2	1w	6
Pma	2	2w	41
Pma	2	4w	32
Pma	2	6w	7
Pma	2	8w	2
Pma	3	1d	0
Pma	3	4d	2
Pma	3	1w	5
Pma	3	2w	35
Pma	3	4w	40
Pma	3	6w	8
Pma	3	8w	NA
Acro	1	1d	0
Acro	1	4d	5
Acro	1	1w	0
Acro	1	2w	38
Acro	1	4w	17
Acro	1	6w	2
Acro	1	8w	0
Acro	2	1d	0
Acro	2	4d	0
Acro	2	1w	9
Acro	2	2w	45
Acro	2	4w	9
Acro	2	6w	2
Acro	2	8w	0
Acro	3	1d	0
Acro	3	4d	2
Acro	3	1w	6
Acro	3	2w	52
Acro	3	4w	9
Acro	3	6w	6
Acro	3	8w	NA
